# Supplementary material for: Diastereoselective synthesis of atropisomeric pyrazolyl pyrrolo[3,4-d]isoxazolidines via pyrazolyl nitrone cycloaddition to facially divergent maleimides: intensive NMR and DFT studies
Source: RSC Adv. 2020 Jan 6;10(2):845–50. doi: 10.1039/c9ra10039c (PMC9047523; doi:10.1039/c9ra10039c)
Supplement: RA-010-C9RA10039C-s002 [file RA-010-C9RA10039C-s002.cif]

# Electronic Supplementary Material (ESI) for RSC Advances.
# This journal is © The Royal Society of Chemistry 2020

####################################################################### 
# 
# This file contains crystal structure data downloaded from the 
# Cambridge Structural Database (CSD) hosted by the Cambridge 
# Crystallographic Data Centre (CCDC).
# 
# Full information about CCDC data access policies and citation 
# guidelines are available at http://www.ccdc.cam.ac.uk/access/V1 
# 
# Audit and citation data items may have been added by the CCDC. 
# Please retain this information to preserve the provenance of 
# this file and to allow appropriate attribution of the data. 
# 
#######################################################################

data_I
_audit_block_doi                 10.5517/ccdc.csd.cc1z4qxr
_database_code_depnum_ccdc_archive 'CCDC 1821805'
loop_
_citation_id
_citation_doi
_citation_year
1 10.1107/S2414314618002080 2018
_audit_update_record             
;
2018-02-03 deposited with the CCDC.	2019-12-17 downloaded from the CCDC.
;
_publcif_datablock.id            {75547d80-8e1e-4857-9ce8-ee35942131ef}

_audit_creation_method           SHELXL-2016/6
_shelx_SHELXL_version_number     2016/6
_chemical_name_systematic        
;
(NZ)-N-[(1,3-diphenyl-1<i>H</i>-pyrazol-4-yl)methylidene]-N-
oxidoanilinium
;
_chemical_name_common            ?
_chemical_melting_point          ?
_chemical_formula_moiety         'C22 H17 N3 O'
_chemical_formula_sum            'C22 H17 N3 O'
_chemical_formula_weight         339.38

loop_
_atom_type_symbol
_atom_type_description
_atom_type_scat_dispersion_real
_atom_type_scat_dispersion_imag
_atom_type_scat_source
C C 0.0181 0.0091 'International Tables Vol C Tables 4.2.6.8 and 6.1.1.4'
H H 0.0000 0.0000 'International Tables Vol C Tables 4.2.6.8 and 6.1.1.4'
N N 0.0311 0.0180 'International Tables Vol C Tables 4.2.6.8 and 6.1.1.4'
O O 0.0492 0.0322 'International Tables Vol C Tables 4.2.6.8 and 6.1.1.4'

_space_group_crystal_system      monoclinic
_space_group_IT_number           14
_space_group_name_H-M_alt        'P 21/c'
_space_group_name_Hall           '-P 2ybc'

_shelx_space_group_comment       
;
The symmetry employed for this shelxl refinement is uniquely defined
by the following loop, which should always be used as a source of
symmetry information in preference to the above space-group names.
They are only intended as comments.
;

loop_
_space_group_symop_operation_xyz
'x, y, z'
'-x, y+1/2, -z+1/2'
'-x, -y, -z'
'x, -y-1/2, z-1/2'

_cell_length_a                   9.1084(8)
_cell_length_b                   10.8314(9)
_cell_length_c                   17.2226(14)
_cell_angle_alpha                90
_cell_angle_beta                 94.060(3)
_cell_angle_gamma                90
_cell_volume                     1694.9(2)
_cell_formula_units_Z            4
_cell_measurement_reflns_used    9914
_cell_measurement_theta_min      4.8266
_cell_measurement_theta_max      74.6307
_cell_measurement_temperature    150(2)

_exptl_crystal_description       slab
_exptl_crystal_colour            colourless
_exptl_crystal_density_meas      ?
_exptl_crystal_density_method    'not measured'
_exptl_crystal_density_diffrn    1.330
_exptl_crystal_F_000             712
_exptl_transmission_factor_min   0.781
_exptl_transmission_factor_max   0.864
_exptl_crystal_size_max          0.242
_exptl_crystal_size_mid          0.210
_exptl_crystal_size_min          0.098
_exptl_absorpt_coefficient_mu    0.664
_shelx_estimated_absorpt_T_min   0.856
_shelx_estimated_absorpt_T_max   0.938
_exptl_absorpt_correction_type   multi-scan
_exptl_absorpt_process_details   '<i>SADABS</i> (Krause <i>et al.</i>, 2015)'
_exptl_absorpt_correction_T_min  0.85
_exptl_absorpt_correction_T_max  0.94

_diffrn_ambient_temperature      150(2)
_diffrn_radiation_wavelength     1.54178
_diffrn_radiation_type           CuK\a
_diffrn_source                   'INCOATEC I\mS micro--focus source'
_diffrn_radiation_monochromator  mirror

_diffrn_measurement_device_type  'Bruker D8 VENTURE PHOTON 100 CMOS'
_diffrn_measurement_method       '\w scans'

_diffrn_detector_area_resol_mean 10.4167

_diffrn_reflns_number            12691
_diffrn_reflns_av_unetI/netI     0.0251
_diffrn_reflns_av_R_equivalents  0.0281
_diffrn_reflns_limit_h_min       -10
_diffrn_reflns_limit_h_max       9
_diffrn_reflns_limit_k_min       -13
_diffrn_reflns_limit_k_max       12
_diffrn_reflns_limit_l_min       -21
_diffrn_reflns_limit_l_max       19
_diffrn_reflns_theta_min         4.826
_diffrn_reflns_theta_max         74.622
_diffrn_reflns_theta_full        68.000
_diffrn_measured_fraction_theta_max 0.967
_diffrn_measured_fraction_theta_full 0.990
_diffrn_reflns_Laue_measured_fraction_max 0.967
_diffrn_reflns_Laue_measured_fraction_full 0.990
_diffrn_reflns_point_group_measured_fraction_max 0.967
_diffrn_reflns_point_group_measured_fraction_full 0.990
_reflns_number_total             3366
_reflns_number_gt                3115
_reflns_threshold_expression     'I > 2\s(I)'

_reflns_special_details          
;
 Reflections were merged by SHELXL according to the crystal
 class for the calculation of statistics and refinement.
 
 _reflns_Friedel_fraction is defined as the number of unique
 Friedel pairs measured divided by the number that would be
 possible theoretically, ignoring centric projections and
 systematic absences.
;

_computing_data_collection       '<i>APEX3</i> (Bruker, 2016)'
_computing_cell_refinement       '<i>SAINT</i> (Bruker, 2016)'
_computing_data_reduction        '<i>SAINT</i>  (Bruker, 2016)'
_computing_structure_solution    '<i>SHELXT</i> (Sheldrick, 2015<i>a</i>)'
_computing_structure_refinement  
'<i>SHELXL</i> 2016/6 (Sheldrick, 2015<i>b</i>)'
_computing_molecular_graphics    '<i>DIAMOND</i> (Brandenburg & Putz, 2012)'
_computing_publication_material  '<i>SHELXTL</i> (Bruker, 2016)'

_refine_special_details          
;
Refinement of F^2^ against ALL reflections.  The weighted R-factor wR and
goodness of fit S are based on F^2^, conventional R-factors R are based
on F, with F set to zero for negative F^2^. The threshold expression of
F^2^ > 2sigma(F^2^) is used only for calculating R-factors(gt) etc. and is
not relevant to the choice of reflections for refinement.  R-factors based
on F^2^ are statistically about twice as large as those based on F, and R-
factors based on ALL data will be even larger.
;

_refine_ls_structure_factor_coef Fsqd
_refine_ls_matrix_type           full
_refine_ls_weighting_scheme      calc
_refine_ls_weighting_details     
'w=1/[\s^2^(Fo^2^)+(0.0366P)^2^+0.5699P] where P=(Fo^2^+2Fc^2^)/3'
_atom_sites_solution_primary     direct
_atom_sites_solution_secondary   difmap
_atom_sites_solution_hydrogens   difmap
_refine_ls_hydrogen_treatment    refall
_refine_ls_extinction_method     
'<i>SHELXL</i> 2016/6 (Sheldrick, 2015<i>b</i>)'
_refine_ls_extinction_coef       0.0046(4)
_refine_ls_extinction_expression Fc^*^=kFc[1+0.001xFc^2^\l^3^/sin(2\q)]^-1/4^
_refine_ls_number_reflns         3366
_refine_ls_number_parameters     304
_refine_ls_number_restraints     0
_refine_ls_R_factor_all          0.0372
_refine_ls_R_factor_gt           0.0346
_refine_ls_wR_factor_ref         0.0864
_refine_ls_wR_factor_gt          0.0844
_refine_ls_goodness_of_fit_ref   1.055
_refine_ls_restrained_S_all      1.055
_refine_ls_shift/su_max          0.000
_refine_ls_shift/su_mean         0.000

loop_
_atom_site_label
_atom_site_type_symbol
_atom_site_fract_x
_atom_site_fract_y
_atom_site_fract_z
_atom_site_U_iso_or_equiv
_atom_site_adp_type
_atom_site_occupancy
_atom_site_site_symmetry_order
_atom_site_calc_flag
_atom_site_refinement_flags_posn
_atom_site_refinement_flags_adp
_atom_site_refinement_flags_occupancy
_atom_site_disorder_assembly
_atom_site_disorder_group
O1 O 0.28419(9) 0.52663(7) 0.36611(4) 0.0258(2) Uani 1 1 d . . . . .
N1 N 0.47211(10) 0.17352(8) 0.35347(5) 0.0215(2) Uani 1 1 d . . . . .
N2 N 0.43135(10) 0.11254(8) 0.28595(5) 0.0224(2) Uani 1 1 d . . . . .
N3 N 0.24264(10) 0.51508(8) 0.29270(5) 0.0204(2) Uani 1 1 d . . . . .
C1 C 0.34438(12) 0.19128(10) 0.24500(6) 0.0210(2) Uani 1 1 d . . . . .
C2 C 0.32853(12) 0.30422(10) 0.28615(6) 0.0213(2) Uani 1 1 d . . . . .
C3 C 0.41176(12) 0.28765(10) 0.35573(6) 0.0225(2) Uani 1 1 d . . . . .
H3 H 0.4284(15) 0.3403(13) 0.4012(8) 0.033(4) Uiso 1 1 d . . . . .
C4 C 0.28057(12) 0.15709(10) 0.16696(6) 0.0209(2) Uani 1 1 d . . . . .
C5 C 0.36634(12) 0.09282(10) 0.11610(7) 0.0233(2) Uani 1 1 d . . . . .
H5 H 0.4686(16) 0.0721(13) 0.1323(8) 0.030(4) Uiso 1 1 d . . . . .
C6 C 0.30717(13) 0.06002(10) 0.04264(7) 0.0248(2) Uani 1 1 d . . . . .
H6 H 0.3662(16) 0.0143(14) 0.0062(9) 0.033(4) Uiso 1 1 d . . . . .
C7 C 0.16261(13) 0.08928(11) 0.01886(7) 0.0264(3) Uani 1 1 d . . . . .
H7 H 0.1217(16) 0.0663(13) -0.0348(9) 0.032(4) Uiso 1 1 d . . . . .
C8 C 0.07650(13) 0.15151(11) 0.06946(7) 0.0278(3) Uani 1 1 d . . . . .
H8 H -0.0281(17) 0.1681(14) 0.0528(9) 0.037(4) Uiso 1 1 d . . . . .
C9 C 0.13483(12) 0.18579(10) 0.14310(7) 0.0242(2) Uani 1 1 d . . . . .
H9 H 0.0741(16) 0.2279(13) 0.1793(8) 0.030(3) Uiso 1 1 d . . . . .
C10 C 0.25703(12) 0.41252(10) 0.25391(6) 0.0221(2) Uani 1 1 d . . . . .
H10 H 0.2241(15) 0.4182(12) 0.1985(8) 0.026(3) Uiso 1 1 d . . . . .
C11 C 0.18754(12) 0.62568(10) 0.25287(6) 0.0211(2) Uani 1 1 d . . . . .
C12 C 0.07684(13) 0.62002(11) 0.19349(7) 0.0266(3) Uani 1 1 d . . . . .
H12 H 0.0327(17) 0.5402(15) 0.1778(9) 0.041(4) Uiso 1 1 d . . . . .
C13 C 0.02996(15) 0.72902(12) 0.15667(7) 0.0320(3) Uani 1 1 d . . . . .
H13 H -0.0492(18) 0.7239(15) 0.1140(10) 0.044(4) Uiso 1 1 d . . . . .
C14 C 0.09319(15) 0.84091(12) 0.17922(8) 0.0328(3) Uani 1 1 d . . . . .
H14 H 0.0611(18) 0.9174(15) 0.1518(9) 0.046(4) Uiso 1 1 d . . . . .
C15 C 0.20296(15) 0.84466(11) 0.23889(8) 0.0329(3) Uani 1 1 d . . . . .
H15 H 0.2490(18) 0.9228(16) 0.2557(9) 0.046(4) Uiso 1 1 d . . . . .
C16 C 0.25028(13) 0.73711(11) 0.27657(7) 0.0275(3) Uani 1 1 d . . . . .
H16 H 0.3280(16) 0.7378(13) 0.3209(9) 0.033(4) Uiso 1 1 d . . . . .
C17 C 0.57182(12) 0.11615(10) 0.40996(6) 0.0222(2) Uani 1 1 d . . . . .
C18 C 0.58624(13) -0.01172(11) 0.40974(7) 0.0246(2) Uani 1 1 d . . . . .
H18 H 0.5275(16) -0.0599(13) 0.3711(8) 0.030(4) Uiso 1 1 d . . . . .
C19 C 0.68443(14) -0.06779(12) 0.46408(7) 0.0309(3) Uani 1 1 d . . . . .
H19 H 0.6950(17) -0.1599(16) 0.4635(9) 0.042(4) Uiso 1 1 d . . . . .
C20 C 0.76560(14) 0.00264(13) 0.51877(8) 0.0358(3) Uani 1 1 d . . . . .
H20 H 0.8351(19) -0.0370(16) 0.5572(10) 0.050(5) Uiso 1 1 d . . . . .
C21 C 0.74840(15) 0.12980(13) 0.51930(8) 0.0369(3) Uani 1 1 d . . . . .
H21 H 0.803(2) 0.1830(17) 0.5598(10) 0.055(5) Uiso 1 1 d . . . . .
C22 C 0.65314(14) 0.18760(12) 0.46431(7) 0.0307(3) Uani 1 1 d . . . . .
H22 H 0.6438(17) 0.2784(15) 0.4628(9) 0.039(4) Uiso 1 1 d . . . . .

loop_
_atom_site_aniso_label
_atom_site_aniso_U_11
_atom_site_aniso_U_22
_atom_site_aniso_U_33
_atom_site_aniso_U_23
_atom_site_aniso_U_13
_atom_site_aniso_U_12
O1 0.0310(4) 0.0277(4) 0.0179(4) -0.0018(3) -0.0025(3) 0.0011(3)
N1 0.0239(5) 0.0209(5) 0.0192(4) 0.0000(3) -0.0005(4) 0.0005(3)
N2 0.0253(5) 0.0216(5) 0.0199(4) -0.0012(3) -0.0010(4) -0.0002(3)
N3 0.0205(5) 0.0211(5) 0.0195(4) 0.0003(3) 0.0009(3) -0.0004(3)
C1 0.0217(5) 0.0199(5) 0.0214(5) 0.0012(4) 0.0019(4) -0.0008(4)
C2 0.0226(5) 0.0202(5) 0.0214(5) 0.0003(4) 0.0026(4) 0.0001(4)
C3 0.0252(6) 0.0203(5) 0.0219(5) -0.0007(4) 0.0020(4) 0.0003(4)
C4 0.0238(5) 0.0173(5) 0.0213(5) 0.0015(4) 0.0000(4) -0.0013(4)
C5 0.0227(6) 0.0225(5) 0.0245(5) 0.0008(4) -0.0006(4) 0.0023(4)
C6 0.0281(6) 0.0230(5) 0.0230(6) -0.0012(4) 0.0016(4) 0.0011(4)
C7 0.0302(6) 0.0245(6) 0.0237(6) -0.0001(4) -0.0047(5) -0.0018(4)
C8 0.0237(6) 0.0267(6) 0.0321(6) 0.0000(5) -0.0052(5) 0.0009(4)
C9 0.0229(6) 0.0221(5) 0.0278(6) -0.0010(4) 0.0022(4) 0.0008(4)
C10 0.0240(6) 0.0220(5) 0.0201(5) 0.0001(4) 0.0015(4) 0.0005(4)
C11 0.0222(5) 0.0208(5) 0.0207(5) 0.0012(4) 0.0040(4) 0.0021(4)
C12 0.0287(6) 0.0233(6) 0.0272(6) -0.0012(4) -0.0016(5) 0.0010(4)
C13 0.0363(7) 0.0300(6) 0.0287(6) 0.0023(5) -0.0037(5) 0.0057(5)
C14 0.0419(7) 0.0241(6) 0.0324(6) 0.0059(5) 0.0029(5) 0.0057(5)
C15 0.0381(7) 0.0209(6) 0.0395(7) 0.0005(5) 0.0011(5) -0.0015(5)
C16 0.0283(6) 0.0237(6) 0.0301(6) -0.0013(5) -0.0003(5) -0.0009(4)
C17 0.0208(5) 0.0258(6) 0.0198(5) 0.0030(4) 0.0011(4) 0.0002(4)
C18 0.0266(6) 0.0261(6) 0.0213(5) -0.0007(4) 0.0023(4) 0.0034(4)
C19 0.0327(7) 0.0313(7) 0.0287(6) 0.0037(5) 0.0026(5) 0.0086(5)
C20 0.0297(7) 0.0442(7) 0.0323(7) 0.0094(6) -0.0061(5) 0.0036(5)
C21 0.0337(7) 0.0415(7) 0.0336(7) 0.0044(6) -0.0102(5) -0.0096(5)
C22 0.0321(6) 0.0283(6) 0.0307(6) 0.0022(5) -0.0053(5) -0.0064(5)

_geom_special_details            
;
 All esds (except the esd in the dihedral angle between two l.s. planes)
 are estimated using the full covariance matrix.  The cell esds are taken
 into account individually in the estimation of esds in distances, angles
 and torsion angles; correlations between esds in cell parameters are only
 used when they are defined by crystal symmetry.  An approximate (isotropic)
 treatment of cell esds is used for estimating esds involving l.s. planes.
;

loop_
_geom_bond_atom_site_label_1
_geom_bond_atom_site_label_2
_geom_bond_distance
_geom_bond_site_symmetry_2
_geom_bond_publ_flag
O1 N3 1.2999(11) . ?
N1 C3 1.3546(14) . ?
N1 N2 1.3657(12) . ?
N1 C17 1.4257(13) . ?
N2 C1 1.3316(14) . ?
N3 C10 1.3076(14) . ?
N3 C11 1.4523(13) . ?
C1 C2 1.4262(15) . ?
C1 C4 1.4733(14) . ?
C2 C3 1.3836(15) . ?
C2 C10 1.4343(15) . ?
C3 H3 0.973(15) . ?
C4 C9 1.3966(16) . ?
C4 C5 1.3997(16) . ?
C5 C6 1.3859(16) . ?
C5 H5 0.979(14) . ?
C6 C7 1.3877(17) . ?
C6 H6 0.988(15) . ?
C7 C8 1.3878(17) . ?
C7 H7 1.002(14) . ?
C8 C9 1.3903(16) . ?
C8 H8 0.992(15) . ?
C9 H9 0.975(14) . ?
C10 H10 0.982(14) . ?
C11 C16 1.3845(16) . ?
C11 C12 1.3857(16) . ?
C12 C13 1.3927(16) . ?
C12 H12 0.983(16) . ?
C13 C14 1.3855(18) . ?
C13 H13 0.994(16) . ?
C14 C15 1.3828(18) . ?
C14 H14 0.988(17) . ?
C15 C16 1.3872(17) . ?
C15 H15 0.980(17) . ?
C16 H16 1.003(15) . ?
C17 C22 1.3875(16) . ?
C17 C18 1.3912(16) . ?
C18 C19 1.3878(16) . ?
C18 H18 0.976(15) . ?
C19 C20 1.3846(19) . ?
C19 H19 1.003(17) . ?
C20 C21 1.386(2) . ?
C20 H20 0.982(17) . ?
C21 C22 1.3876(17) . ?
C21 H21 1.009(18) . ?
C22 H22 0.987(16) . ?

loop_
_geom_angle_atom_site_label_1
_geom_angle_atom_site_label_2
_geom_angle_atom_site_label_3
_geom_angle
_geom_angle_site_symmetry_1
_geom_angle_site_symmetry_3
_geom_angle_publ_flag
C3 N1 N2 112.30(9) . . ?
C3 N1 C17 128.19(9) . . ?
N2 N1 C17 119.47(9) . . ?
C1 N2 N1 104.89(9) . . ?
O1 N3 C10 123.09(9) . . ?
O1 N3 C11 116.56(8) . . ?
C10 N3 C11 120.21(9) . . ?
N2 C1 C2 111.32(9) . . ?
N2 C1 C4 120.24(10) . . ?
C2 C1 C4 128.43(10) . . ?
C3 C2 C1 104.51(9) . . ?
C3 C2 C10 130.34(10) . . ?
C1 C2 C10 124.64(10) . . ?
N1 C3 C2 106.98(9) . . ?
N1 C3 H3 121.2(8) . . ?
C2 C3 H3 131.8(8) . . ?
C9 C4 C5 119.18(10) . . ?
C9 C4 C1 121.19(10) . . ?
C5 C4 C1 119.62(10) . . ?
C6 C5 C4 120.04(10) . . ?
C6 C5 H5 120.1(8) . . ?
C4 C5 H5 119.8(8) . . ?
C5 C6 C7 120.69(11) . . ?
C5 C6 H6 120.9(8) . . ?
C7 C6 H6 118.4(8) . . ?
C6 C7 C8 119.49(11) . . ?
C6 C7 H7 119.9(8) . . ?
C8 C7 H7 120.6(8) . . ?
C7 C8 C9 120.41(11) . . ?
C7 C8 H8 118.7(9) . . ?
C9 C8 H8 120.9(9) . . ?
C8 C9 C4 120.19(11) . . ?
C8 C9 H9 120.7(8) . . ?
C4 C9 H9 119.1(8) . . ?
N3 C10 C2 123.79(10) . . ?
N3 C10 H10 114.1(8) . . ?
C2 C10 H10 121.8(8) . . ?
C16 C11 C12 121.32(10) . . ?
C16 C11 N3 117.27(10) . . ?
C12 C11 N3 121.41(10) . . ?
C11 C12 C13 118.82(11) . . ?
C11 C12 H12 120.3(9) . . ?
C13 C12 H12 120.9(9) . . ?
C14 C13 C12 120.39(11) . . ?
C14 C13 H13 121.4(9) . . ?
C12 C13 H13 118.2(9) . . ?
C15 C14 C13 119.89(11) . . ?
C15 C14 H14 120.4(9) . . ?
C13 C14 H14 119.7(9) . . ?
C14 C15 C16 120.49(12) . . ?
C14 C15 H15 121.2(10) . . ?
C16 C15 H15 118.4(10) . . ?
C11 C16 C15 119.08(11) . . ?
C11 C16 H16 119.0(8) . . ?
C15 C16 H16 121.9(8) . . ?
C22 C17 C18 120.74(11) . . ?
C22 C17 N1 120.07(10) . . ?
C18 C17 N1 119.19(10) . . ?
C19 C18 C17 119.36(11) . . ?
C19 C18 H18 121.5(8) . . ?
C17 C18 H18 119.2(8) . . ?
C20 C19 C18 120.35(12) . . ?
C20 C19 H19 120.5(9) . . ?
C18 C19 H19 119.1(9) . . ?
C19 C20 C21 119.78(12) . . ?
C19 C20 H20 120.4(10) . . ?
C21 C20 H20 119.8(10) . . ?
C20 C21 C22 120.61(12) . . ?
C20 C21 H21 121.5(10) . . ?
C22 C21 H21 117.9(10) . . ?
C17 C22 C21 119.14(12) . . ?
C17 C22 H22 119.8(9) . . ?
C21 C22 H22 121.1(9) . . ?

loop_
_geom_torsion_atom_site_label_1
_geom_torsion_atom_site_label_2
_geom_torsion_atom_site_label_3
_geom_torsion_atom_site_label_4
_geom_torsion
_geom_torsion_site_symmetry_1
_geom_torsion_site_symmetry_2
_geom_torsion_site_symmetry_3
_geom_torsion_site_symmetry_4
_geom_torsion_publ_flag
C3 N1 N2 C1 0.49(12) . . . . ?
C17 N1 N2 C1 -177.46(9) . . . . ?
N1 N2 C1 C2 0.02(12) . . . . ?
N1 N2 C1 C4 179.05(9) . . . . ?
N2 C1 C2 C3 -0.49(13) . . . . ?
C4 C1 C2 C3 -179.42(11) . . . . ?
N2 C1 C2 C10 171.98(10) . . . . ?
C4 C1 C2 C10 -6.94(18) . . . . ?
N2 N1 C3 C2 -0.81(13) . . . . ?
C17 N1 C3 C2 176.91(10) . . . . ?
C1 C2 C3 N1 0.76(12) . . . . ?
C10 C2 C3 N1 -171.12(11) . . . . ?
N2 C1 C4 C9 138.67(11) . . . . ?
C2 C1 C4 C9 -42.49(17) . . . . ?
N2 C1 C4 C5 -40.22(15) . . . . ?
C2 C1 C4 C5 138.62(12) . . . . ?
C9 C4 C5 C6 0.95(16) . . . . ?
C1 C4 C5 C6 179.86(10) . . . . ?
C4 C5 C6 C7 -0.57(17) . . . . ?
C5 C6 C7 C8 -0.32(18) . . . . ?
C6 C7 C8 C9 0.81(18) . . . . ?
C7 C8 C9 C4 -0.42(18) . . . . ?
C5 C4 C9 C8 -0.46(17) . . . . ?
C1 C4 C9 C8 -179.35(10) . . . . ?
O1 N3 C10 C2 -4.28(17) . . . . ?
C11 N3 C10 C2 171.30(10) . . . . ?
C3 C2 C10 N3 -10.05(19) . . . . ?
C1 C2 C10 N3 179.52(11) . . . . ?
O1 N3 C11 C16 33.72(14) . . . . ?
C10 N3 C11 C16 -142.14(11) . . . . ?
O1 N3 C11 C12 -146.36(10) . . . . ?
C10 N3 C11 C12 37.78(15) . . . . ?
C16 C11 C12 C13 0.83(18) . . . . ?
N3 C11 C12 C13 -179.08(10) . . . . ?
C11 C12 C13 C14 -0.01(19) . . . . ?
C12 C13 C14 C15 -0.3(2) . . . . ?
C13 C14 C15 C16 -0.1(2) . . . . ?
C12 C11 C16 C15 -1.28(18) . . . . ?
N3 C11 C16 C15 178.64(11) . . . . ?
C14 C15 C16 C11 0.91(19) . . . . ?
C3 N1 C17 C22 -19.80(17) . . . . ?
N2 N1 C17 C22 157.78(11) . . . . ?
C3 N1 C17 C18 160.22(11) . . . . ?
N2 N1 C17 C18 -22.20(15) . . . . ?
C22 C17 C18 C19 -0.72(17) . . . . ?
N1 C17 C18 C19 179.27(10) . . . . ?
C17 C18 C19 C20 1.00(18) . . . . ?
C18 C19 C20 C21 0.1(2) . . . . ?
C19 C20 C21 C22 -1.6(2) . . . . ?
C18 C17 C22 C21 -0.69(19) . . . . ?
N1 C17 C22 C21 179.32(11) . . . . ?
C20 C21 C22 C17 1.8(2) . . . . ?

loop_
_geom_hbond_atom_site_label_D
_geom_hbond_atom_site_label_H
_geom_hbond_atom_site_label_A
_geom_hbond_distance_DH
_geom_hbond_distance_HA
_geom_hbond_distance_DA
_geom_hbond_angle_DHA
_geom_hbond_site_symmetry_A
C5 H5 O1 0.979(15) 2.303(15) 3.2561(14) 164.1(11) 2_645
C6 H6 O1 0.988(15) 2.514(15) 3.1746(14) 124.1(11) 4_565
C7 H7 O1 1.003(15) 2.544(15) 3.1837(14) 121.4(11) 4_565
C9 H9 Cg3 0.975(14) 2.764(14) 3.6409(13) 152.8(11) 2_545
C14 H14 Cg2 0.988(17) 2.884(16) 3.6249(14) 132.5(12) 1_565
C19 H19 Cg2 1.003(17) 2.678(17) 3.6128(14) 155.3(12) 2_645
_iucr_geom_hbonds_special_details 
;
Cg2 and Cg3 are, respectively, the centroids of the C4--C9 
and C11--C16 benzene rings.
;

_refine_diff_density_max         0.248
_refine_diff_density_min         -0.188
_refine_diff_density_rms         0.046

_shelx_res_file                  
;
TITL SKM252_0m_a.res in P2(1)/c
    SKM252_0m_a.res
    created by SHELXL-2016/6 at 10:26:04 on 17-Jan-2018
REM Old TITL SKM252_0m in P2(1)/c
REM SHELXT solution in P2(1)/c
REM R1 0.107,  Rweak 0.004,  Alpha 0.020,  Orientation as input
REM Formula found by SHELXT:  C23 N2 O
CELL  1.54178   9.1084  10.8314  17.2226   90.000   94.060   90.000
ZERR    4.000   0.0008   0.0009   0.0014    0.000    0.003    0.000
LATT  1
SYMM -X, 1/2+Y, 1/2-Z
SFAC C H N O
UNIT 88 68 12 4
TEMP -123
SIZE 0.098 0.21 0.242
L.S. 5
BOND $H
LIST 4
FMAP 2
CONF
ACTA 136
PLAN 5
WGHT    0.036600    0.569900
EXTI    0.004622
FVAR       0.59811
O1    4    0.284192    0.526632    0.366113    11.00000    0.03101    0.02774 =
         0.01791   -0.00183   -0.00246    0.00107
N1    3    0.472106    0.173519    0.353467    11.00000    0.02390    0.02095 =
         0.01922   -0.00003   -0.00049    0.00051
N2    3    0.431348    0.112543    0.285949    11.00000    0.02534    0.02165 =
         0.01987   -0.00122   -0.00098   -0.00022
N3    3    0.242643    0.515076    0.292702    11.00000    0.02048    0.02105 =
         0.01950    0.00035    0.00089   -0.00043
C1    1    0.344384    0.191279    0.244999    11.00000    0.02175    0.01986 =
         0.02139    0.00120    0.00194   -0.00083
C2    1    0.328533    0.304224    0.286146    11.00000    0.02261    0.02022 =
         0.02136    0.00029    0.00264    0.00010
C3    1    0.411762    0.287654    0.355727    11.00000    0.02518    0.02032 =
         0.02195   -0.00068    0.00203    0.00031
H3    2    0.428361    0.340308    0.401243    11.00000    0.03261
C4    1    0.280568    0.157093    0.166962    11.00000    0.02378    0.01732 =
         0.02133    0.00153    0.00003   -0.00128
C5    1    0.366337    0.092820    0.116101    11.00000    0.02265    0.02251 =
         0.02454    0.00084   -0.00058    0.00231
H5    2    0.468600    0.072071    0.132302    11.00000    0.02970
C6    1    0.307173    0.060023    0.042641    11.00000    0.02815    0.02304 =
         0.02304   -0.00116    0.00160    0.00110
H6    2    0.366223    0.014288    0.006242    11.00000    0.03297
C7    1    0.162612    0.089280    0.018858    11.00000    0.03024    0.02446 =
         0.02368   -0.00010   -0.00473   -0.00179
H7    2    0.121705    0.066260   -0.034751    11.00000    0.03168
C8    1    0.076498    0.151507    0.069465    11.00000    0.02369    0.02666 =
         0.03212   -0.00004   -0.00520    0.00093
H8    2   -0.028076    0.168131    0.052791    11.00000    0.03695
C9    1    0.134825    0.185789    0.143101    11.00000    0.02287    0.02207 =
         0.02784   -0.00104    0.00218    0.00079
H9    2    0.074097    0.227872    0.179294    11.00000    0.02957
C10   1    0.257027    0.412524    0.253913    11.00000    0.02402    0.02204 =
         0.02008    0.00007    0.00150    0.00050
H10   2    0.224084    0.418242    0.198464    11.00000    0.02606
C11   1    0.187537    0.625683    0.252866    11.00000    0.02218    0.02076 =
         0.02073    0.00119    0.00402    0.00208
C12   1    0.076835    0.620021    0.193488    11.00000    0.02868    0.02332 =
         0.02718   -0.00121   -0.00158    0.00098
H12   2    0.032656    0.540242    0.177797    11.00000    0.04083
C13   1    0.029963    0.729016    0.156672    11.00000    0.03631    0.03004 =
         0.02870    0.00233   -0.00370    0.00566
H13   2   -0.049214    0.723900    0.113985    11.00000    0.04356
C14   1    0.093193    0.840910    0.179217    11.00000    0.04188    0.02405 =
         0.03244    0.00588    0.00289    0.00571
H14   2    0.061093    0.917369    0.151752    11.00000    0.04614
C15   1    0.202964    0.844659    0.238893    11.00000    0.03805    0.02090 =
         0.03945    0.00052    0.00110   -0.00147
H15   2    0.249019    0.922835    0.255735    11.00000    0.04576
C16   1    0.250283    0.737106    0.276572    11.00000    0.02827    0.02373 =
         0.03008   -0.00130   -0.00029   -0.00086
H16   2    0.327973    0.737775    0.320864    11.00000    0.03263
C17   1    0.571823    0.116152    0.409963    11.00000    0.02085    0.02584 =
         0.01984    0.00300    0.00113    0.00022
C18   1    0.586239   -0.011716    0.409740    11.00000    0.02659    0.02613 =
         0.02127   -0.00071    0.00234    0.00342
H18   2    0.527505   -0.059916    0.371062    11.00000    0.03014
C19   1    0.684428   -0.067789    0.464077    11.00000    0.03272    0.03130 =
         0.02865    0.00372    0.00261    0.00858
H19   2    0.694973   -0.159938    0.463503    11.00000    0.04208
C20   1    0.765600    0.002637    0.518769    11.00000    0.02974    0.04420 =
         0.03226    0.00944   -0.00610    0.00355
H20   2    0.835121   -0.036986    0.557242    11.00000    0.04963
C21   1    0.748404    0.129800    0.519296    11.00000    0.03370    0.04146 =
         0.03364    0.00435   -0.01017   -0.00963
H21   2    0.803028    0.183038    0.559828    11.00000    0.05459
C22   1    0.653137    0.187599    0.464306    11.00000    0.03206    0.02825 =
         0.03067    0.00223   -0.00525   -0.00640
H22   2    0.643840    0.278398    0.462766    11.00000    0.03937
HKLF 4


REM  SKM252_0m_a.res in P2(1)/c
REM R1 =  0.0346 for    3115 Fo > 4sig(Fo)  and  0.0372 for all    3366 data
REM    304 parameters refined using      0 restraints

END

WGHT      0.0366      0.5699

REM Highest difference peak  0.248,  deepest hole -0.188,  1-sigma level  0.046
Q1    1   0.3147  0.1792  0.2077  11.00000  0.05    0.25
Q2    1   0.3346  0.2578  0.2592  11.00000  0.05    0.22
Q3    1   0.5957  0.1476  0.4432  11.00000  0.05    0.21
Q4    1   0.1656  0.6177  0.2137  11.00000  0.05    0.20
Q5    1   0.2177  0.1777  0.1528  11.00000  0.05    0.20
;
_shelx_res_checksum              36265

loop_
_publcif_info_exptl_table_extra_item
sin_theta_over_lambda_max

loop_
_publcif_info_exptl_table_header_item
?
